# Supplementary material for: High Copy-Number Variation Burdens in Cranial Meningiomas From Patients With Diverse Clinical Phenotypes Characterized by Hot Genomic Structure Changes
Source: Front Oncol. 2020 Aug 14;10:1382. doi: 10.3389/fonc.2020.01382 (PMC7457130; doi:10.3389/fonc.2020.01382)
Supplement: Supplementary file 2 [file Data_Sheet_2.XLSX]

## Sheet: Sheet1
Number of CNV segments for each individual in different size ranges
ID	All_CNV	Length_CNV	0-50kb_CNV	0-50kb_Length_CNV	50-100kb_CNV	50-100kb_Length_CNV	100-200kb_CNV	100-200kb_Length_CNV	200-500kb_CNV	200-500kb_Length_CNV	500-1000kb_CNV	500-1000kb_Length_CNV	1-5mb_CNV	1-5mb_Length_CNV	5mb_CNV	5mb_Length_CNV
1	79	336861291	1	11543	4	277527	5	801335	14	4806004	9	7005888	21	48274587	25	275684407
2	371	1673294877	3	56756	5	400011	10	1603557	19	7603142	30	21816232	179	499716267	125	1142098912
3	3	1170144	1	47424	1	84744	0	0	0	0	0	0	1	1037976	0	0
4	22	55443958	0	0	1	69211	0	0	1	274497	3	2185650	14	31433309	3	21481291
5	15	82669807	1	39337	0	0	0	0	4	1097675	1	767185	2	6371065	7	74394545
6	0	0	0	0	0	0	0	0	0	0	0	0	0	0	0	0
7	27	575095659	1	5421	0	0	0	0	2	770659	1	820783	6	14306861	17	559191935
8	2	58684	2	58684	0	0	0	0	0	0	0	0	0	0	0	0
9	1	1037976	0	0	0	0	0	0	0	0	0	0	1	1037976	0	0
11	3	35117542	1	9182	0	0	0	0	0	0	0	0	0	0	2	35108360
12	2	915920	0	0	0	0	0	0	1	391464	1	524456	0	0	0	0
13	13	8525527	2	62500	0	0	2	284855	5	1933474	0	0	4	6244698	0	0
14	1	35126637	0	0	0	0	0	0	0	0	0	0	0	0	1	35126637
15	17	181362868	1	13494	1	80548	1	180948	0	0	2	1448199	3	7521023	9	172118656
16	5	77982131	0	0	0	0	0	0	0	0	0	0	1	2226731	4	75755400
17	70	489032853	4	93552	2	190068	2	265479	3	1238542	7	5404872	24	60607184	28	421233156
18	93	343468341	5	109529	2	121386	6	909896	9	3441940	12	8832992	40	103768144	19	226284454
19	12	16728889	0	0	0	0	1	112642	9	2814648	1	973748	0	0	1	12827851
20	1	1026213	0	0	0	0	0	0	0	0	0	0	1	1026213	0	0
21	2	1651640	0	0	0	0	0	0	0	0	1	603421	1	1048219	0	0
22	2	767164	0	0	0	0	0	0	2	767164	0	0	0	0	0	0
23	46	429008082	0	0	2	185169	1	181997	1	323482	6	4443626	15	40233997	21	383639811
24	1	6144848	0	0	0	0	0	0	0	0	0	0	0	0	1	6144848
25	55	36472619	2	30130	5	402661	8	1242339	21	7075141	12	7635687	6	11731140	1	8355521
26	1	1037976	0	0	0	0	0	0	0	0	0	0	1	1037976	0	0
27	15	184410321	1	21882	0	0	1	116064	3	1075102	2	1773577	2	2903019	6	178520677
28	134	786659819	1	10815	1	91607	2	257790	1	206357	6	4434252	58	159747216	65	621911782
29	2	35126636	0	0	0	0	0	0	0	0	0	0	0	0	2	35126636
30	4	35780886	0	0	0	0	0	0	2	659177	0	0	0	0	2	35121709
31	5	35575125	0	0	1	62857	0	0	1	406741	1	884233	0	0	2	34221294
32	3	12457	3	12457	0	0	0	0	0	0	0	0	0	0	0	0
33	1	575004	0	0	0	0	0	0	0	0	1	575004	0	0	0	0
34	10	15518788	0	0	0	0	3	391670	2	562469	1	543226	3	7015631	1	7005792
35	3	6252322	2	7064	0	0	0	0	0	0	0	0	0	0	1	6245258
36	8	71881084	1	25504	0	0	0	0	2	659760	1	800761	1	1037976	3	69357083
37	33	29210563	3	64141	3	241769	6	846542	10	3309927	2	1518018	8	15114723	1	8115443
38	1	47831	1	47831	0	0	0	0	0	0	0	0	0	0	0	0
39	1	74916	0	0	1	74916	0	0	0	0	0	0	0	0	0	0
40	1	2191803	0	0	0	0	0	0	0	0	0	0	1	2191803	0	0
41	43	21085455	1	29343	3	235681	6	968819	19	6795237	8	5083461	6	7972914	0	0
42	33	44816997	3	117071	3	193871	4	646796	14	4520834	6	3631876	2	2215254	1	33491295
43	69	330350082	2	32458	1	51496	1	114081	7	2285911	8	5605363	27	68239857	23	254020916
44	3	43507194	1	9182	0	0	0	0	0	0	0	0	0	0	2	43498012
45	20	52280064	1	2268	1	54635	1	195293	3	1069963	1	666738	8	11804253	5	38486914
46	188	713916238	1	10719	2	186763	6	1016556	24	8743199	34	23747018	81	202159860	40	478052123
47	0	0	0	0	0	0	0	0	0	0	0	0	0	0	0	0
48	4	1000709	0	0	0	0	3	478327	0	0	1	522382	0	0	0	0
49	75	73089408	6	214914	3	261383	6	902486	27	9261481	19	13972767	11	18883821	3	29592556
50	8	15291535	2	26174	0	0	1	172834	1	466693	1	590992	2	5713119	1	8321723
51	8	10205592	3	71994	0	0	1	195894	2	673885	1	618763	0	0	1	8645056
52	1	90433075	0	0	0	0	0	0	0	0	0	0	0	0	1	90433075
53	40	25758508	1	49713	4	302866	3	491324	15	5193155	7	5210220	10	14511230	0	0
54	4	31935474	0	0	0	0	1	171189	2	708928	0	0	0	0	1	31055357
56	15	63876604	0	0	0	0	0	0	3	1003707	0	0	9	24386037	3	38486860
57	93	287761118	2	59303	3	277225	4	635229	13	4783747	16	11724384	37	97892193	18	172389037
58	20	115996222	1	1811	0	0	0	0	4	1550338	1	807389	9	22043000	5	91593684
59	2	35126580	0	0	0	0	0	0	0	0	0	0	1	2595624	1	32530956
60	25	8751129	3	88335	2	161411	6	954260	10	4247373	3	2084647	1	1215103	0	0
61	32	151461963	2	18929	3	261321	0	0	3	1200495	3	2123319	8	17444666	13	130413233
62	16	74271278	3	52149	0	0	2	382019	4	1313583	1	667193	1	2392071	5	69464263
63	35	88831614	3	44476	2	144489	6	955908	11	2982565	3	2207179	3	9110924	7	73386073
64	10	52308082	0	0	0	0	0	0	2	874505	1	817425	4	7006678	3	43609474
65	1	11298796	0	0	0	0	0	0	0	0	0	0	0	0	1	11298796
66	2	649280	1	9182	0	0	0	0	0	0	1	640098	0	0	0	0
67	4	35320056	2	7396	0	0	1	186023	0	0	0	0	0	0	1	35126637
68	4	90893050	0	0	0	0	0	0	0	0	0	0	0	0	4	90893050
69	81	450851895	0	0	3	229773	4	576426	13	4676708	7	4960897	21	49225569	33	391182522
70	1	9182	1	9182	0	0	0	0	0	0	0	0	0	0	0	0
71	176	730857983	2	18371	5	377393	3	512429	22	7558855	25	16950344	70	194087978	49	511352613
72	18	13314485	0	0	1	67587	5	781187	4	1368979	5	3878423	3	7218309	0	0
73	61	317985218	7	177746	2	165534	6	1045339	7	2414720	3	2173334	14	33725743	22	278282802
74	3	977315	0	0	1	84383	0	0	2	892932	0	0	0	0	0	0
75	77	407455661	2	64771	2	132389	3	493590	13	4389708	7	4951137	24	73193407	26	324230659
76	0	0	0	0	0	0	0	0	0	0	0	0	0	0	0	0
77	1	1037976	0	0	0	0	0	0	0	0	0	0	1	1037976	0	0
78	4	27313077	1	18598	1	84744	0	0	1	409749	0	0	0	0	1	26799986
79	4	108842424	1	298	1	97916	0	0	0	0	0	0	0	0	2	108744210
80	12	68409995	2	40700	1	81682	1	180741	0	0	1	788938	2	6669868	5	60648066
81	113	63679345	1	26765	3	182743	18	2887624	50	17118259	26	17399938	15	26064016	0	0
82	1	1037976	0	0	0	0	0	0	0	0	0	0	1	1037976	0	0
83	127	346316095	0	0	3	238329	4	645243	34	12625928	20	13971045	45	106387745	21	212447805
84	4	4003697	1	32750	0	0	1	186436	0	0	0	0	2	3784511	0	0
85	75	155795773	4	105160	5	402553	7	1143452	25	8316230	14	10022810	12	34557114	8	101248454
86	89	1072050808	1	5459	3	211445	5	838031	20	6180976	14	9865749	11	19401032	35	1035548116
87	65	413407340	0	0	2	182570	5	795663	10	3390846	9	6113336	25	67041745	14	335883180
88	14	171939223	0	0	0	0	1	149984	1	364522	1	618296	4	7147562	7	163658859
89	8	386386801	0	0	0	0	0	0	0	0	0	0	0	0	8	386386801
90	2	37173931	0	0	0	0	0	0	0	0	0	0	0	0	2	37173931
91	7	276011552	1	1299	1	97044	0	0	0	0	0	0	1	1398962	4	274514247
92	13	333813098	0	0	0	0	0	0	2	504747	1	551090	0	0	10	332757261
93	8	1320332	1	9714	2	160039	3	494785	2	655794	0	0	0	0	0	0
94	7	2549297	1	26788	1	78071	0	0	3	1198197	2	1246241	0	0	0	0
95	1	272929	0	0	0	0	0	0	1	272929	0	0	0	0	0	0
96	1	917996	0	0	0	0	0	0	0	0	1	917996	0	0	0	0
97	96	155215243	3	97747	7	560102	9	1559954	28	9826724	11	7336600	28	58498842	10	77335274
98	4	1965405	0	0	1	79521	1	123195	0	0	1	736476	1	1026213	0	0
99	54	977124475	2	40955	3	220818	3	423166	3	667399	7	4881750	13	32815310	23	938075077
100	1	93363	0	0	1	93363	0	0	0	0	0	0	0	0	0	0
101	5	75470711	0	0	0	0	0	0	0	0	1	526573	1	4653519	3	70290619
102	0	0	0	0	0	0	0	0	0	0	0	0	0	0	0	0
103	32	129184563	1	8523	5	321732	7	1049020	8	2627887	1	774159	1	2892151	9	121511091
104	3	94784	2	10827	1	83957	0	0	0	0	0	0	0	0	0	0
105	29	101384266	0	0	1	63661	3	472563	3	776397	2	1142902	11	28452697	9	70476046
106	1	35126637	0	0	0	0	0	0	0	0	0	0	0	0	1	35126637
107	171	666133681	1	38427	2	175893	12	1997383	19	6595108	17	11618147	85	210069579	35	435639144
108	2	35620492	0	0	0	0	0	0	1	493855	0	0	0	0	1	35126637
109	14	56409061	1	15203	0	0	3	365575	4	1249584	1	637581	3	8767903	2	45373215
110	57	150112841	2	82472	1	57874	3	459010	9	2645979	10	7073298	19	43462748	13	96331460
111	8	2394254	1	8666	1	65167	2	378993	3	903452	0	0	1	1037976	0	0
112	93	414084586	0	0	1	88184	9	1276346	8	2542893	8	5291024	39	104737140	28	300148999
113	18	123063134	0	0	2	183054	1	121076	2	700236	1	996968	2	8316570	10	112745230
115	1	793437	0	0	0	0	0	0	0	0	1	793437	0	0	0	0
116	0	0	0	0	0	0	0	0	0	0	0	0	0	0	0	0
117	0	0	0	0	0	0	0	0	0	0	0	0	0	0	0	0
118	26	123901489	2	49816	0	0	3	490113	2	582369	1	611856	7	18549583	11	103617752
119	26	112926362	1	46717	1	50013	1	185730	1	268761	6	4855669	9	24013242	7	83506230
121	7	36673380	2	20079	1	50639	1	118358	1	319691	0	0	1	1037976	1	35126637
123	23	64670758	2	29875	3	238638	3	500831	5	1453757	2	1338783	4	9815220	4	51293654
124	29	92389426	2	37093	4	298331	1	166447	10	2863212	2	1397245	4	12941009	6	74686089
125	4	96228032	0	0	0	0	0	0	0	0	0	0	0	0	4	96228032
126	4	139316053	0	0	0	0	1	166447	1	205980	0	0	0	0	2	138943626
127	38	315054604	1	2064	0	0	0	0	2	629499	2	1578799	19	46738132	14	266106110
128	32	313360946	1	6752	0	0	0	0	3	1012954	2	1654612	9	23834498	17	286852130
129	19	78249591	2	66949	2	157631	3	541315	5	1733042	1	637581	1	4879131	5	70233942
130	5	35993748	1	9182	0	0	1	137277	0	0	1	738929	0	0	2	35108360
131	63	207995165	3	103886	0	0	1	148795	9	2929187	9	6397302	26	60971304	15	137444691
132	4	1425930	1	23215	0	0	2	364739	0	0	0	0	1	1037976	0	0
133	27	36863606	3	50617	1	67833	2	369410	9	3329027	2	1746699	9	21257812	1	10042208
134	32	144571930	1	29698	1	85387	1	124383	2	774320	4	2451639	13	31474571	10	109631932
135	77	357912146	4	59112	1	53121	1	166447	9	3468229	4	3074006	34	88663351	24	262427880
136	4	2178799	1	7999	0	0	1	186436	0	0	1	946388	1	1037976	0	0
137	2	8575907	0	0	0	0	0	0	1	254184	0	0	0	0	1	8321723
138	104	587870529	1	28172	2	170831	4	666947	16	5883016	9	5679011	36	98425004	36	477017548
139	42	542116697	1	43204	0	0	2	297828	3	975436	4	3077345	5	11656036	27	526066848
140	4	571677	3	52599	0	0	0	0	0	0	1	519078	0	0	0	0
141	57	399474029	0	0	1	70983	1	134836	5	2008175	5	3785440	16	48425794	29	345048801
142	2	36152850	0	0	0	0	0	0	0	0	0	0	1	1026213	1	35126637
143	1	1635307	0	0	0	0	0	0	0	0	0	0	1	1635307	0	0
144	111	553451001	5	96202	3	232453	9	1348789	17	6240451	12	9182643	27	77898946	38	458451517
145	14	33257888	4	96886	2	147760	0	0	3	1011242	0	0	2	6759126	3	25242874
146	42	455993303	0	0	0	0	0	0	2	719894	4	2623837	10	22278044	26	430371528
147	24	596422291	0	0	1	86552	0	0	2	753693	2	1364166	5	13556250	14	580661630
148	88	202726518	7	181665	1	86535	5	784225	10	3494988	8	6167350	48	105452198	9	86559557
149	14	339830369	0	0	0	0	0	0	0	0	0	0	4	6007829	10	333822540
150	3	28865746	1	1485	0	0	0	0	1	243479	0	0	0	0	1	28620782
151	3	184447	2	2114	0	0	1	182333	0	0	0	0	0	0	0	0
152	0	0	0	0	0	0	0	0	0	0	0	0	0	0	0	0
153	5	37580707	0	0	0	0	0	0	0	0	3	2458998	0	0	2	35121709
154	24	160416081	0	0	1	84742	0	0	1	312551	1	998496	9	22990845	12	136029447
156	113	565643388	6	165467	3	232569	7	1015929	15	5113008	8	5572226	41	110120749	33	443423440
157	16	63181697	2	31988	3	237818	2	307857	3	1216525	1	516073	1	4854002	4	56017434
158	42	956466988	2	21106	0	0	0	0	1	460726	4	2317896	6	13336598	29	940330662
159	16	218066752	0	0	1	84744	0	0	0	0	2	1265707	2	4623285	11	212093016
160	0	0	0	0	0	0	0	0	0	0	0	0	0	0	0	0
161	5	78403068	0	0	1	96923	0	0	1	348493	0	0	0	0	3	77957652
162	6	33361287	0	0	1	93363	0	0	1	357655	1	857488	1	2480978	2	29571803
163	76	618065041	2	26324	1	92494	1	121878	5	1394800	2	1265493	21	56634636	44	558529416
164	16	120826519	1	1811	1	52690	0	0	1	256156	2	1524811	4	14905788	7	104085263
165	17	123044922	0	0	1	54565	2	246265	0	0	1	907060	6	11709353	7	110127679
166	1	1026213	0	0	0	0	0	0	0	0	0	0	1	1026213	0	0
167	11	132365793	0	0	0	0	0	0	0	0	0	0	3	7122640	8	125243153
168	0	0	0	0	0	0	0	0	0	0	0	0	0	0	0	0
169	57	879814434	2	31988	1	59162	1	106557	1	478378	1	827540	7	17394456	44	860916353
170	1	164641	0	0	0	0	1	164641	0	0	0	0	0	0	0	0
171	12	212775949	0	0	0	0	0	0	1	206097	0	0	2	8053887	9	204515965
172	1	52135	0	0	1	52135	0	0	0	0	0	0	0	0	0	0
173	4	1534172	2	15058	1	82094	0	0	0	0	0	0	1	1437020	0	0
174	2	851145	0	0	0	0	0	0	1	272490	1	578655	0	0	0	0
175	1	271930	0	0	0	0	0	0	1	271930	0	0	0	0	0	0
176	0	0	0	0	0	0	0	0	0	0	0	0	0	0	0	0
177	2	1645434	1	10372	0	0	0	0	0	0	0	0	1	1635062	0	0
179	30	103484635	7	142008	1	64995	2	336471	3	850197	1	762039	8	26265697	8	75063228
180	7	41100070	1	9182	1	93363	0	0	0	0	0	0	3	5889165	2	35108360
181	37	632050761	3	35366	2	163989	0	0	2	822421	2	1115198	3	10183444	25	619730343
182	11	86881456	0	0	0	0	0	0	0	0	2	1182577	3	6364493	6	79334386
183	1	197766864	0	0	0	0	0	0	0	0	0	0	0	0	1	197766864
184	1	124577	0	0	0	0	1	124577	0	0	0	0	0	0	0	0
185	2	1040150	1	2174	0	0	0	0	0	0	0	0	1	1037976	0	0
186	4	171549	2	3475	2	168074	0	0	0	0	0	0	0	0	0	0
187	31	99156834	5	71002	1	62993	2	278800	8	2719383	3	1881163	6	10494067	6	83649426
188	1	984849	0	0	0	0	0	0	0	0	1	984849	0	0	0	0
189	2	1256717	0	0	0	0	0	0	1	218741	0	0	1	1037976	0	0
190	4	1177112	2	4924	0	0	1	145975	0	0	0	0	1	1026213	0	0
191	4	2296363	0	0	1	92117	0	0	1	479966	1	686304	1	1037976	0	0
192	3	419508	2	57395	0	0	0	0	1	362113	0	0	0	0	0	0
193	17	61365431	3	120548	3	236533	0	0	4	1317341	1	807819	3	7917489	3	50965701
194	2	35364876	0	0	0	0	0	0	1	238239	0	0	0	0	1	35126637
195	1	1026213	0	0	0	0	0	0	0	0	0	0	1	1026213	0	0
196	0	0	0	0	0	0	0	0	0	0	0	0	0	0	0	0
197	8	34407394	1	9182	0	0	1	150102	1	271397	1	581024	2	5934931	2	27460758
198	52	517060755	1	2217	0	0	0	0	3	1107084	1	985862	14	33564157	33	481401435
199	2	1039669	1	1693	0	0	0	0	0	0	0	0	1	1037976	0	0
200	0	0	0	0	0	0	0	0	0	0	0	0	0	0	0	0
201	7	36552018	0	0	1	62905	0	0	1	343347	1	507566	3	4686508	1	30951692
202	8	146170040	0	0	0	0	1	103377	0	0	0	0	1	4482296	6	141584367
203	35	706451229	2	42280	0	0	0	0	3	906951	2	1678813	12	35039499	16	668783686
204	6	2949573	1	7918	0	0	1	104765	3	1029625	0	0	1	1807265	0	0
205	64	327306559	2	35967	7	598959	7	1200073	15	5184588	5	3868617	11	22745157	17	293673198
206	3	471815	2	12915	0	0	0	0	1	458900	0	0	0	0	0	0
207	18	155451889	0	0	0	0	0	0	1	362113	4	3085513	6	22875747	7	129128516
208	10	9118798	5	81097	1	57709	1	186407	2	471862	0	0	0	0	1	8321723
209	0	0	0	0	0	0	0	0	0	0	0	0	0	0	0	0
210	5	35111858	1	9182	0	0	0	0	0	0	1	554055	0	0	3	34548621
211	10	73780030	1	48198	1	52135	0	0	0	0	2	1155827	2	5286117	4	67237753
212	6	40048243	0	0	0	0	1	153882	0	0	0	0	2	2976959	3	36917402
213	2	1035395	1	9182	0	0	0	0	0	0	0	0	1	1026213	0	0
214	1	427616	0	0	0	0	0	0	1	427616	0	0	0	0	0	0
215	15	3811797	3	34928	2	117159	5	703591	3	1173383	1	625058	1	1157678	0	0
216	68	303532534	4	108547	5	393818	4	666425	11	3800397	4	2964807	19	54010580	21	241587960
217	22	72052494	6	71582	1	73749	1	118772	6	2334894	3	1931079	1	4622496	4	62899922
218	11	12559909	1	11756	1	83950	0	0	2	709971	3	1730074	3	4622896	1	5401262
219	0	0	0	0	0	0	0	0	0	0	0	0	0	0	0	0
220	7	36234185	1	9182	0	0	1	102393	1	482250	0	0	2	4706945	2	30933415
221	0	0	0	0	0	0	0	0	0	0	0	0	0	0	0	0
222	5	93807023	0	0	0	0	0	0	0	0	1	847754	1	1026213	3	91933056
223	170	170097962	2	48721	1	94438	16	2391322	50	18260880	48	33599919	49	87252122	4	28450560
224	5	35241012	2	34563	1	84740	0	0	0	0	0	0	0	0	2	35121709
225	42	419014464	1	9182	0	0	0	0	2	828752	2	1785985	11	30461893	26	385928652
226	3	309334	1	26863	1	84744	1	197727	0	0	0	0	0	0	0	0
227	1	634931	0	0	0	0	0	0	0	0	1	634931	0	0	0	0
228	153	1666565528	6	91256	3	194965	2	376584	13	4249319	7	4390844	35	117873916	87	1539388644
229	43	350953989	5	90859	2	185384	1	184653	5	1969322	1	585528	9	25174325	20	322763918
230	1	35126637	0	0	0	0	0	0	0	0	0	0	0	0	1	35126637
231	105	458960876	0	0	2	136480	2	364249	12	4448698	10	7212257	47	120196392	32	326602800
233	5	39308721	0	0	0	0	1	158876	0	0	1	937575	1	3085657	2	35126613
234	1	2064	1	2064	0	0	0	0	0	0	0	0	0	0	0	0
235	1	5745155	0	0	0	0	0	0	0	0	0	0	0	0	1	5745155
236	7	13730814	0	0	0	0	1	125157	1	254184	0	0	5	13351473	0	0
237	21	41539118	2	91900	0	0	3	502590	3	778714	2	1445597	7	14494521	4	24225796
238	11	211857802	0	0	0	0	1	181997	0	0	1	583304	2	6819328	7	204273173
239	81	464266662	0	0	1	97555	1	133277	6	2212399	6	3853724	30	88501394	37	369468313
240	6	38926794	0	0	0	0	1	115464	2	457269	1	593704	1	3092385	1	34667972
241	34	216622351	0	0	1	93363	0	0	4	1215961	5	3519837	11	26791708	13	185001482
242	51	488028757	4	89099	2	176726	0	0	9	3148360	5	3743280	6	12865396	25	468005896
243	13	74872307	0	0	0	0	0	0	1	385166	1	500172	6	11113671	5	62873298
244	8	71193017	1	22894	0	0	0	0	0	0	1	826464	3	7048005	3	63295654
245	73	540258400	0	0	1	85426	1	117670	3	1300101	5	3755804	30	76966301	33	458033098
246	7	2747483	1	7954	1	78110	2	370301	1	309933	1	943209	1	1037976	0	0
247	29	244039476	0	0	1	84744	0	0	0	0	1	518833	9	21632092	18	221803807
248	0	0	0	0	0	0	0	0	0	0	0	0	0	0	0	0
249	26	93173473	0	0	0	0	0	0	5	1465692	4	3078658	9	27945809	8	60683314
250	18	227926467	0	0	3	223799	0	0	6	1813668	1	762088	3	7036217	5	218090695
251	18	160782780	0	0	1	85526	1	185383	0	0	1	509130	5	10987505	10	149015236
252	1	92126	0	0	1	92126	0	0	0	0	0	0	0	0	0	0
253	8	35406947	0	0	0	0	0	0	3	1149169	1	954560	1	1635307	3	31667911
254	18	43291154	2	52569	3	207646	3	439763	7	2442149	0	0	2	5022390	1	35126637
255	14	65471542	1	47352	2	150064	0	0	5	2017076	0	0	3	9316377	3	53940673
258	26	30337437	0	0	1	93363	2	266991	13	4561652	5	3726303	4	7977003	1	13712125
259	1	2064	1	2064	0	0	0	0	0	0	0	0	0	0	0	0
260	0	0	0	0	0	0	0	0	0	0	0	0	0	0	0	0
261	2	38202237	0	0	0	0	0	0	0	0	0	0	1	3075600	1	35126637
262	2	195349	0	0	1	94391	1	100958	0	0	0	0	0	0	0	0
263	8	123101456	1	3498	1	75000	0	0	0	0	0	0	0	0	6	123022958
264	2	1110155	0	0	1	83957	0	0	0	0	0	0	1	1026198	0	0
265	1	105289	0	0	0	0	1	105289	0	0	0	0	0	0	0	0
266	106	686229617	7	169435	4	276551	5	696549	8	2745941	5	3642832	41	124590905	36	554107404
267	2	93063	1	2039	1	91024	0	0	0	0	0	0	0	0	0	0
268	13	139245988	0	0	1	84742	0	0	0	0	1	518483	4	5581470	7	133061293
269	5	15674525	0	0	1	84791	0	0	0	0	0	0	3	3799578	1	11790156
270	1	355351	0	0	0	0	0	0	1	355351	0	0	0	0	0	0
271	1	1297	1	1297	0	0	0	0	0	0	0	0	0	0	0	0
272	18	40034282	1	10092	4	314140	4	711051	4	1371186	4	2501176	0	0	1	35126637
273	1	1037976	0	0	0	0	0	0	0	0	0	0	1	1037976	0	0
274	2	862136	0	0	0	0	0	0	1	277537	1	584599	0	0	0	0
275	1	123792	0	0	0	0	1	123792	0	0	0	0	0	0	0	0
276	34	122947705	1	2064	1	83957	2	238803	5	1844053	5	3620125	13	34150198	7	83008505
277	14	86823681	0	0	0	0	0	0	2	493694	1	724862	5	12048120	6	73557005
278	7	3116175	0	0	2	119531	1	172931	1	258753	2	1518432	1	1046528	0	0
279	4	3511479	0	0	1	84744	0	0	0	0	1	657332	2	2769403	0	0
280	8	4223816	2	25324	1	93363	0	0	1	412882	2	1506058	2	2186189	0	0
281	2	267075	0	0	1	84742	1	182333	0	0	0	0	0	0	0	0
282	3	123910779	0	0	0	0	0	0	0	0	1	875002	0	0	2	123035777
283	0	0	0	0	0	0	0	0	0	0	0	0	0	0	0	0
284	25	97406692	0	0	1	96659	0	0	3	1159407	3	2390388	10	26648226	8	67112012
285	44	75050826	1	1792	2	176471	3	412602	5	1880120	12	8705088	17	35159050	4	28715703
286	27	10194232	1	35696	1	63491	2	311243	18	6181780	4	2230251	1	1371771	0	0
287	3	263702	1	2381	1	84943	1	176378	0	0	0	0	0	0	0	0
288	2	1078348	0	0	1	52135	0	0	0	0	0	0	1	1026213	0	0
289	3	36788082	0	0	0	0	0	0	0	0	1	623469	1	1037976	1	35126637
290	6	49449475	0	0	1	92220	0	0	1	298669	0	0	2	4961868	2	44096718
291	4	35826044	1	2064	0	0	1	137276	0	0	1	560067	0	0	1	35126637
292	82	135615088	3	111404	2	116168	12	1699300	26	9754687	18	12175693	15	33137024	6	78620812
293	28	89950054	3	73425	3	238961	3	427571	7	2750435	3	2327408	4	7393406	5	76738848
294	1	1037976	0	0	0	0	0	0	0	0	0	0	1	1037976	0	0
295	11	197680931	0	0	0	0	0	0	0	0	0	0	2	8122694	9	189558237
297	4	2455325	1	2875	1	91024	0	0	0	0	0	0	2	2361426	0	0
298	2	126080	1	7762	0	0	1	118318	0	0	0	0	0	0	0	0
299	20	80572713	2	28119	1	80191	2	345834	5	1513101	1	774075	3	9534633	6	68296760
300	6	130976501	0	0	0	0	0	0	0	0	0	0	1	1037976	5	129938525
301	4	2918414	0	0	0	0	0	0	2	739214	0	0	2	2179200	0	0
302	2	1122718	0	0	1	84742	0	0	0	0	0	0	1	1037976	0	0
303	9	77888705	2	21583	1	84789	1	173111	2	890559	0	0	1	1072791	2	75645872
304	70	772247380	2	58531	3	207281	5	772517	11	3627224	6	4250319	12	21092078	31	742239430
305	5	436747	2	9126	1	65202	1	138942	1	223477	0	0	0	0	0	0
306	13	39594904	2	30106	2	156113	3	406606	1	426612	2	1277662	2	2171168	1	35126637
307	83	614414500	3	23979	1	65202	2	289181	9	3312907	13	9258476	19	44838904	36	556625851
308	5	3040395	0	0	1	98975	0	0	2	752575	0	0	2	2188845	0	0
309	4	1296120	0	0	1	81619	1	177230	1	367299	1	669972	0	0	0	0
310	1	52135	0	0	1	52135	0	0	0	0	0	0	0	0	0	0
311	44	182340180	3	65849	3	186433	7	1167837	5	1702803	2	1365723	10	33886059	14	143965476
312	9	37059387	2	36305	2	159182	1	138942	1	234770	2	1363551	0	0	1	35126637
313	1	7647	1	7647	0	0	0	0	0	0	0	0	0	0	0	0
314	10	125386762	4	110587	0	0	2	237405	1	229313	0	0	1	1773680	2	123035777
315	7	7236749	0	0	2	147229	1	167161	0	0	2	1663477	2	5258882	0	0
316	6	11950392	0	0	1	83950	0	0	1	377026	1	848131	2	2558842	1	8082443
317	1	194252	0	0	0	0	1	194252	0	0	0	0	0	0	0	0
318	75	379888555	1	10372	2	115819	0	0	6	2075738	4	2887222	34	91513953	28	283285451
319	25	240662774	2	45822	1	53121	0	0	5	1632874	3	1859870	9	14342911	5	222728176
320	4	53543069	1	2064	0	0	0	0	1	429610	0	0	1	1130536	1	51980859
323	13	294071920	3	31252	0	0	1	179932	0	0	1	815955	1	1480881	7	291563900
324	0	0	0	0	0	0	0	0	0	0	0	0	0	0	0	0
325	2	132825	1	362	0	0	1	132463	0	0	0	0	0	0	0	0
326	17	124510816	2	50202	3	216680	1	136159	2	541126	0	0	5	11782271	4	111784378
327	11	142599124	0	0	1	95577	0	0	1	366735	0	0	1	1146075	8	140990737
328	17	53667911	3	75869	0	0	2	205403	2	824407	3	2102935	5	7249884	2	43209413
329	11	21543835	2	58381	0	0	1	110909	1	377026	2	1431092	3	3773108	2	15793319
330	4	1338889	2	49983	0	0	0	0	1	242378	0	0	1	1046528	0	0
331	5	66826582	0	0	0	0	0	0	0	0	0	0	2	5491727	3	61334855
332	12	371892599	2	50056	0	0	0	0	0	0	2	1401431	2	2179895	6	368261217
333	5	1329891	0	0	4	291915	0	0	0	0	0	0	1	1037976	0	0
334	12	12573330	3	52551	1	71631	1	185537	3	789628	0	0	3	5883343	1	5590640
335	2	93925	1	9182	1	84743	0	0	0	0	0	0	0	0	0	0
336	85	58394479	15	440364	16	1069453	16	2426031	12	3892512	11	7703267	13	25205544	2	17657308
337	9	224931563	1	34653	1	99253	0	0	0	0	0	0	1	1037976	6	223759681
338	43	433407650	0	0	0	0	1	160121	3	1031864	6	4254070	14	35624302	19	392337293
339	1	1811	1	1811	0	0	0	0	0	0	0	0	0	0	0	0
340	10	54016158	2	17631	0	0	0	0	3	1043660	1	790900	1	1026213	3	51137754
341	5	29270328	2	24449	0	0	0	0	2	625097	0	0	0	0	1	28620782
342	2	53683	2	53683	0	0	0	0	0	0	0	0	0	0	0	0
343	5	1834684	0	0	2	153316	1	178747	1	456093	0	0	1	1046528	0	0
344	6	3337999	1	47762	1	82094	2	368655	0	0	0	0	2	2839488	0	0
345	11	18198664	2	12197	0	0	3	561450	1	300527	1	807143	3	10704981	1	5812366
346	5	1076360	1	38774	1	76635	2	290979	0	0	1	669972	0	0	0	0
348	4	2160247	0	0	0	0	1	186695	2	754117	0	0	1	1219435	0	0
349	5	5810811	1	20092	2	174514	0	0	0	0	0	0	2	5616205	0	0
350	3	1093391	1	1792	1	53623	0	0	0	0	0	0	1	1037976	0	0
351	2	3575602	0	0	0	0	0	0	0	0	1	500002	1	3075600	0	0
352	23	31006629	1	10386	2	129917	6	1085467	7	1940588	3	1965199	2	5547737	2	20327335
353	12	337825477	0	0	0	0	0	0	1	377026	0	0	2	4016337	9	333432114
354	13	123504983	3	29147	1	88911	0	0	1	416304	0	0	3	7100438	5	115870183
355	16	18907277	2	14308	4	265822	2	382447	2	490945	1	792220	3	5486016	2	11475519
356	15	18303152	1	10026	4	286819	1	166447	2	614570	3	2251239	2	3490709	2	11483342
357	4	374315	2	58485	0	0	2	315830	0	0	0	0	0	0	0	0
358	34	1220664599	3	48072	0	0	1	166447	0	0	3	2017494	6	13445400	21	1204987186
359	6	2744730	1	47753	1	78765	1	161952	1	477817	1	902323	1	1076120	0	0
360	3	1141697	1	6948	1	96773	0	0	0	0	0	0	1	1037976	0	0
361	0	0	0	0	0	0	0	0	0	0	0	0	0	0	0	0
362	3	1297841	0	0	1	74239	1	185626	0	0	0	0	1	1037976	0	0
363	11	62747375	1	1811	0	0	1	109592	1	462445	1	790270	4	9330167	3	52053090
364	1	1026213	0	0	0	0	0	0	0	0	0	0	1	1026213	0	0
365	3	2290793	1	16480	0	0	0	0	1	377026	0	0	1	1897287	0	0
366	2	2339673	0	0	0	0	0	0	0	0	1	664683	1	1674990	0	0
367	2	14208	2	14208	0	0	0	0	0	0	0	0	0	0	0	0
368	42	647371383	3	124706	1	64816	3	489475	4	1493606	3	2458989	11	23585364	17	619154427
369	47	299791772	2	29888	4	331909	1	171721	5	1656199	3	2635281	8	17493575	24	277473199
370	59	812518205	1	10719	0	0	2	301964	4	1449678	7	5108428	13	32675555	32	772971861
371	11	88007534	2	14002	0	0	0	0	3	981216	0	0	1	1037976	5	85974340
372	12	157066349	2	39909	1	74239	1	195928	0	0	0	0	4	7302667	4	149453606
373	2	1686652	0	0	0	0	0	0	0	0	1	660454	1	1026198	0	0
374	4	1705145	1	49420	1	64816	0	0	0	0	1	552933	1	1037976	0	0
375	0	0	0	0	0	0	0	0	0	0	0	0	0	0	0	0
376	71	302392500	1	24926	3	263206	3	421017	9	3327961	5	3864160	29	64442835	21	230048395
377	36	366642392	1	6404	0	0	1	181228	3	1180533	2	1042509	7	18629206	22	345602512
378	60	49016397	2	12758	7	498825	5	768672	27	9214021	13	9141197	4	8127346	2	21253578
379	64	45055005	5	110402	6	444463	9	1342494	25	8888036	12	8709498	4	5046479	3	20513633
381	94	341561943	2	66646	6	470031	8	1170060	25	8424895	8	5425616	20	53873079	25	272131616
382	61	63790972	4	143212	8	569650	9	1340464	25	9066156	5	3386052	6	15019094	4	34266344
383	158	744279815	3	46075	9	652426	3	555462	24	7825995	11	7713120	57	166168584	51	561318153
384	149	698702685	2	49954	6	409833	11	1748041	23	8159303	9	6709335	47	133619818	51	548006401
385	171	733072252	4	108788	6	464683	7	1209799	19	6469356	16	11539440	67	188258674	52	525021512
386	123	566060581	4	87388	5	334037	9	1508674	18	6214234	7	5084483	42	111376516	38	441455249
387	58	75120700	3	120071	8	596829	6	987419	21	7199736	4	2587649	11	25589934	5	38039062
388	3	7013251	0	0	0	0	0	0	0	0	0	0	3	7013251	0	0
389	1	2913	1	2913	0	0	0	0	0	0	0	0	0	0	0	0
390	222	969699481	3	40039	4	318411	10	1587971	23	7794885	17	12561840	104	281282998	61	666113337
391	208	891278562	5	167014	5	340675	10	1549328	20	6837577	21	15949107	85	240970633	62	625464228
392	64	26337072	2	51505	6	403992	10	1561572	29	10072189	13	9200795	4	5047019	0	0
393	118	523445648	4	149459	6	434999	11	1548658	17	5946300	10	7480344	28	78728152	42	429157736
394	140	578058322	2	73883	8	571966	13	2079295	25	8988008	10	6987869	42	121955531	40	437401770
395	86	206353148	8	232673	6	460755	6	895702	30	10017695	9	6510776	14	36999242	13	151236305
396	74	30789241	4	140405	6	461802	7	1056857	36	11928648	16	10954493	5	6247036	0	0
397	76	150798026	5	184996	5	409582	6	850133	30	9839430	8	5772965	12	27888519	10	105852401
400	4	35846794	0	0	1	86533	0	0	0	0	1	638552	0	0	2	35121709

## Sheet: Sheet2
Consistent genomic regions of amplification and related genes in meningiomas
cytoband	1p12	1p31.3	1p34.3	1q31.3	1q42.12	2p24.1	3q26.33	6p21.33	6p22.1	7p12.3	8p11.22	9p22.2	9q21.2	10p11.22	10q23.31	11q22.3	12p12.2	12q21.32	13q32.1	14q11.2	14q32.2	15q22.2	16q23.1	17q21.31	17q24.3	18p11.32	20q13.33	22q11.1
q value	0.0059358	1.2855e-09	1.1314e-07	1.2855e-09	9.3277e-14	1.7942e-06	0.0038711	0.0046887	7.6239e-05	1.0742e-35	1.0617e-12	1.6986e-05	9.637e-15	9.3256e-07	1.6869e-35	5.2006e-13	0.0091819	4.3436e-11	7.3138e-10	1.5288e-28	5.4115e-07	4.0735e-37	0.00014491	7.8453e-08	2.0174e-07	0.0091819	0.0030215	3.725e-06
residual q value	0.0091819	2.8643e-07	0.0056148	0.00032898	2.7834e-08	1.7942e-06	0.0038711	0.0046887	7.6239e-05	1.0742e-35	1.0617e-12	1.6986e-05	9.637e-15	9.3256e-07	1.6869e-35	5.2006e-13	0.0091819	4.3436e-11	7.3138e-10	2.3991e-27	3.7156e-06	4.0735e-37	0.00014491	1.0825e-05	9.135e-06	0.0091819	0.0030215	3.725e-06
wide peak boundaries	chr1:117631472-121239762	chr1:62921155-63282308	chr1:35453772-35870648	chr1:196525315-199864159	chr1:225137135-225458504	chr2:20078572-20173435	chr3:180322742-180397085	chr6:31237665-31322196	chr6:29910981-29913077	chr7:48313001-48318810	chr8:38971607-39678651	chr9:17269438-17484335	chr9:79827895-80010024	chr10:32740815-33165314	chr10:91469746-91505720	chr11:103004336-103153757	chr12:21011481-21417898	chr12:88465703-88566416	chr13:96506648-96705463	chr14:1-20425050	chr14:96756059-96813532	chr15:62202415-62332979	chr16:75766089-76806431	chr17:41256213-41276031	chr17:66878095-67324998	chr18:2533131-2831495	chr20:58405221-58519202	chr22:1-18300886
genes in wide peak	FCGR1B	ANGPTL3	SFPQ	F13B	DNAH14	WDR35	TTC14	HLA-B	HLA-A	ABCA13	ADAM3A	CNTLN	VPS13A	CCDC7	KIF20B	DYNC2H1	SLCO1A2	CEP290	UGGT2	OR4K5	ATG2B	VPS13C	CNTNAP4	BRCA1	ABCA10	NDC80	PPP1R3D	ATP6V1E1
	HMGCS2	ATG4C	ZMYM4	CFH		TTC32	CCDC39	HLA-C			ADAM2						SLCO1B1	TMTC3		OR11H2					ABCA9	SMCHD1	SYCP2	BID
	HSD3B1	DOCK7	ZMYM6	CFHR1		LINC00954					ADAM18						SLCO1B3			OR4K1					ABCA8	METTL4	FAM217B	IL17RA
	HSD3B2		ZMYM1	CFHR2							ADAM32						SLCO1B7			OR4N2					ABCA6	CBX3P2	PHACTR3	ANKRD62P1-PARP4P3
	NOTCH2			PTPRC							ADAM5									OR4K2					ABCA5			POTEH
	TBX15			CFHR4							LOC100130964									POTEG					MIR4524A			BCL2L13
	TTF2			CFHR3																OR11H12					MIR4524B			HSFY1P1
	WARS2			CRB1																OR4Q3								CECR6
	WDR3			LHX9																OR4M1								CECR5
	MAN1A2			CFHR5																DUXAP10								CECR3
	ADAM30			ATP6V1G3																POTEM								CECR2
	PHGDH			NEK7																RP11-536C10.7								CECR1
	HAO2			DENND1B																LOC100508046								MICAL3
	GDAP2			ASPM																POTEH-AS1								OR11H1
	FAM46C			KCNT2																BMS1P17								SLC25A18
	VTCN1			ZBTB41																LOC101929572								GAB4
	TRIM45			C1orf53																								CCT8L2
	REG4			MIR181B1																								XKR3
	ZNF697			MIR181A1																								LINC00528
	HSD3BP4			MIR181A1HG																								TPTEP1
	SPAG17			MIR4735																								CECR7
	HIST2H2BA			LINC01222																								CECR5-AS1
	NBPF7																											MIR3198-1
	LINC00622																											POTEH-AS1
	FAM72B																											LOC100996342
	MIR942																											BMS1P17
	SRGAP2-AS1																											AC004019.13
	HAO2-IT1
	SRGAP2D

## Sheet: Sheet3
Consistent genomic regions of deletion and related genes in meningiomas.
cytoband	1p22.1	1p31.3	1p34.3	1q42.12	2q33.2	2p24.1	3p14.3	4p16.3	4q13.3	4q28.2	6p21.33	6p21.33	6q22.31		7p12.3	7q11.21	8p11.22	8q13.1	9q21.2	9p21.3	10p11.22	10q23.31	11p15.1	11p12	11q22.3	12p12.2	12q21.32	13q13.1	14q11.2	14q23.1	14q32.2	15q22.2	17q21.31	19p12	19p13.2	19q13.12	22q13.2
q value	1.0215e-16	4.9821e-25	2.8368e-30	3.3812e-13	2.8927e-06	9.9829e-07	0.0074976	1.3257e-08	0.0022142	0.0023869	3.6344e-16	1.2208e-24	0.0010761		1.5408e-19	0.003679	4.4685e-10	0.00051565	3.7278e-07	8.0044e-07	0.0013084	6.0326e-25	0.0011018	0.00032872	5.9208e-06	6.6892e-06	9.7558e-06	6.9862e-06	6.45e-24	6.3828e-09	6.5022e-05	4.6447e-19	3.0379e-08	7.8539e-08	1.4611e-06	0.00063936	9.7997e-37
residual q value	8.2787e-07	9.9291e-05	7.8098e-13	3.3812e-13	2.8927e-06	8.8779e-07	0.0079547	1.3257e-08	0.042396	0.0079547	3.2848e-15	1.0085e-23	0.00095336		1.5408e-19	0.0049482	4.5956e-10	0.00049928	3.7862e-07	8.2787e-07	0.0011622	6.0326e-25	0.0034276	0.00087786	5.5525e-06	7.1883e-06	9.7558e-06	7.1883e-06	1.8949e-23	1.4528e-08	0.0055133	4.6447e-19	2.9902e-08	1.3675e-06	9.7558e-06	0.00059899	9.7997e-37
wide peak boundaries	chr1:93620394-94027864	chr1:62767954-63632517	chr1:35444038-35900519	chr1:224916594-225590674	chr2:203621938-204193687	chr2:20076455-20197016	chr3:57187079-57994564	chr4:1-493146	chr4:58064465-77139509	chr4:128748468-129193525	chr6:31322912-31368124	chr6:31324926-31463490	chr6:73934060-152442820		chr7:48147076-48981328	chr7:57531190-64451645	chr8:39142265-39771450	chr8:67577141-68113721	chr9:79783752-80039005	chr9:21865843-22447070	chr10:32659388-33190566	chr10:91405045-91592197	chr11:17062455-17408024	chr11:36680720-43605303	chr11:102935067-103734644	chr12:21069809-21417617	chr12:88439501-88890670	chr13:32886039-32977098	chr14:1-20443750	chr14:58734239-59101447	chr14:96731074-96846091	chr15:61509172-62359861	chr17:41180695-41278115	chr19:19906363-23958291	chr19:11842324-12757476	chr19:36950172-38319896	chr22:42518427-42557362
genes in wide peak	DR1	USP1	SFPQ	DNAH14	WDR12	WDR35	ARF4	hsa-mir-571	hsa-mir-1269	PLK4	MIR6891	HCP5	hsa-mir-548a-2	PBOV1	ABCA13	ZNF138	ADAM3A	COPS5	VPS13A	CDKN2A	CCDC7	KIF20B	NUCB2	API5	DYNC2H1	SLCO1B1	CEP290	BRCA2	OR4K5	ARID4A	ATG2B	VPS13C	BRCA1	ZNF708	ZNF20	ZFP30	CYP2D7P
	FNBP1L	ANGPTL3	ZMYM4		CYP20A1	TTC32	SLMAP	ZNF141	AFM	LARP1B		HCG26	hsa-mir-588	BACH2	CDC14C	ZNF273	ADAM2	SGK3	VPS13A-AS1	CDKN2B		FLJ37201	PIK3C2A	TTC17	MIR4693	SLCO1B7	TMTC3		OR11H2	KIAA0586				ZNF43	ZNF69	ZNF345	CYP2D6
	CCDC18	ATG4C	ZMYM6		NBEAL1		HESX1	ABCA11P	AFP	C4orf29		MICA	hsa-mir-3144	TRMT11		ZNF117	ADAM18	PTTG3P		C9orf53			RPS13	LRRC4C					OR4K1	TIMM9				ZNF85	ZNF136	ZNF571
	LOC100131564	DOCK7	ZMYM1		CARF		APPL1	ZNF595	ALB	MFSD8			hsa-mir-587	C6orf164		ZNF107	ADAM5	C8orf44		CDKN2B-AS1			OR7E14P	HNRNPKP3					OR4N2	TOMM20L				ZNF90	ZNF443	ZNF529
			ZMYM6NB		ICA1L		ASB14	ZNF721	AMBN				hsa-mir-2113	PERP		ZNF679	LOC100130964	CSPP1					NCR3LG1	MIR129-2					OR4K2					ZNF91	ZNF44	ZNF527
							DNAH12	ZNF718	AREG				AIM1	POPDC3		ZNF680		MCMDC2						MIR670					POTEG					ZNF99	ZNF490	ZNF607
							PDE12	ZNF876P	ART3				AMD1	ALDH8A1		ZNF727		PPP1R42						LOC100507205					OR11H12					ZNF208	ZNF442	ZNF382
							DENND6A	ZNF732	BTC				ARG1	MICAL1		LOC641746		SNHG6											OR4Q3					ZNF253	ZNF799	ZNF461
									SCARB2				BCKDHB	ULBP3		ZNF733P		SNORD87											OR4M1					ZNF492	ZNF625	ZNF585B
									CENPC				PRDM1	OR2A4		YWHAEP1		TCF24											DUXAP10					ZNF430	ZNF700	ZNF573
									CSN1S1				CCNC	C6orf211		ZNF736		C8orf44-SGK3											POTEM					ZNF93	ZNF439	ZNF420
									CSN2				CGA	FAM184A		ZNF735													RP11-536C10.7					ZNF486	ZNF441	ZNF569
									CSN3				CNR1	MANEA		LOC100128885													LOC100508046					ZNF682	ZNF491	ZNF570
									DCK				COL10A1	ADGB		LOC100287704													POTEH-AS1					ZNF257	ZNF440	ZNF567
									EPHA5				COL12A1	CCDC170		LOC100287834													BMS1P17					ZNF98	ZNF563	ZNF383
									EREG				COX7A2	ULBP2		MIR4283-2													LOC101929572					ZNF738	ZNF791	ZNF781
									GC				CTGF	ULBP1		MIR4283-1																		ZNF714	ZNF564	ZNF540
									GNRHR				EEF1A1	KHDC1		LINC01005																		ZNF681	ZNF709	ZNF585A
									CXCL1				EPB41L2	GPR63		MIR6839																		ZNF676	ZNF433	ZNF790-AS1
									CXCL2				EPHA7	PPP1R14C																				ZNF100	ZNF763	LOC284412
									CXCL3				EYA4	SPACA1																				ZNF431	ZNF844	HKR1
									GRSF1				ESR1	RNF146																				ZNF675	ZNF788	ZNF260
									HTN1				FABP7	SF3B5																				ZNF626	ZNF878	ZNF850
									HTN3				FOXO3	TAAR8																				ZNF493	LOC100289333	ZNF829
									IGJ				FRK	SH3BGRL2																				ZNF429	ZNF625-ZNF20	ZNF568
									IL8				FUCA2	ARMC2																				ZNF728		ZNF790
									CXCL10				FYN	FBXO30																				LINC00664		ZNF793
									CXCL9				GABRR1	RPF2																				LOC440518		LOC644554
									MUC7				GABRR2	L3MBTL3																				ZNF724P		LOC728752
									PF4				GJA1	MCHR2																				LOC641367		ZNF571-AS1
									PF4V1				GPR6	FAXC																				ZNF826P		AC092295.7
									PPEF2				GRIK2	GJA10																				LINC01233		AC074138.3
									PPBP				GRM1	RTN4IP1																				ZNF730		AC012309.5
									CXCL6				HDAC2	RSPO3																				ZNF737		LOC101927720
									CXCL11				HIVEP2	LRP11																				IPO5P1
									CXCL5				HSF2	LTV1																				ZNF729
									STATH				HTR1B	USP45																				MIR1270-1
									SULT1E1				HTR1E	REPS1																				MIR1270-2
									UGT2B4				IFNGR1	PPIL4																				LOC100996349
									UGT2B7				IMPG1	SLC22A16																				LOC101929124
									UGT2B10				KPNA5	C6orf7																				LOC101929144
									UGT2B15				LAMA2	UBE3D																				LOC101929164
									UGT2B17				LAMA4	KIAA1919
									USO1				MARCKS	ARHGAP18
									SLC4A4				MAN1A1	GTF3C6
									CDKL2				ME1	MRAP2
									TMPRSS11D				MAP3K5	RWDD2A
									ADAMTS3				MYB	MTFR2
									G3BP2				MYO6	KLHL32
									ENAM				NMBR	TMEM200A
									UGT2B11				NT5E	MB21D1
									SMR3B				PCMT1	NUS1
									NPFFR2				ENPP1	GINM1
									PPBPP2				ENPP3	IL22RA2
									UGT2A1				PEX7	SLC18B1
									RUFY3				PGM3	SLC16A10
									LPHN3				PLAGL1	ADAT2
									PARM1				PLN	RIPPLY2
									RCHY1				POU3F2	IRAK1BP1
									ANKRD17				PREP	CLVS2
									STAP1				PKIB	TAAR9
									SMR3A				PTPRK	TAAR1
									NAAA				REV3L	STXBP5
									SULT1B1				RNY4	NCOA7
									TMPRSS11E				ROS1	HINT3
									NUP54				RPS12	CD109
									UGT2B28				SGK1	RAET1E
									ODAM				SIM1	PM20D2
									SDAD1				SMPD2	SRSF12
									UBA6				ELOVL4	RP11-440G9.1
									UTP3				MAP3K7	ZC2HC1B
									PROL1				TCF21	RAET1L
									UGT2A3				NR2E1	SAMD3
									CABS1				TNFAIP3	MGC34034
									YTHDC1				TPBG	SLC2A12
									MOB1B				TPD52L1	LINC01010
									TMPRSS11B				TSPYL1	RNF217
									THAP6				TTK	NKAIN2
									C4orf26				UTRN	KHDC3L
									RASSF6				STL	C6orf165
									TECRL				EPM2A	BVES-AS1
									EPGN				STX7	PRSS35
									FDCSP				PEX3	LCA5
									COX18				DDO	OLIG3
									CSN1S2AP				STX11	TXLNB
									TMPRSS11A				SNX3	C6orf163
									TMPRSS11F				RNGTT	CCDC162P
									RP11-707A18.1				CD164	AK9
									SYT14L				WISP3	NT5DC1
									TMPRSS11BNL				VNN2	FAM26D
									PRR27				VNN1	ZUFSP
									AMTN				WASF1	FAM162B
									MTHFD2L				TAAR5	TBC1D32
									RP11-542G1.3				MAP7	HS3ST5
									UBA6-AS1				TBX18	GPRC6A
									LOC550113				LATS1	RFX6
									UGT2A2				TAAR2	SLC35F1
									TMPRSS11GP				TAAR3	VGLL2
									RP11-622A1.2				HMGN3	LACE1
									FTLP10				MED23	TMEM244
									RP11-807H7.1				FHL5	MMS22L
									CSN1S2BP				AKAP7	FAM26E
									RP11-84A1.3				ATG5	MCM9
									RP11-584P21.2				TBPL1	SCML4
													AKAP12	SHPRH
													KIAA0408	LINC00326
													PHACTR2	RP11-436I24.1
													BCLAF1	CEP57L1
													ZBTB24	PPIL6
													SNAP91	RP1-249H1.4
													FIG4	FLJ34503
													CASP8AP2	DCBLD1
													UST	LOC285762
													TRDN	TAAR6
													CITED2	SLC35D3
													SYNCRIP	ZC3H12D
													SLC35A1	DPPA5
													FUT9	RSPH4A
													TRAF3IP2	ECT2L
													HBS1L	NUP43
													SMPDL3A	C6orf58
													PNRC1	RAET1G
													ASCC3	GJB7
													RAB32	HMGA1P7
													KATNA1	SNHG5
													BVES	SUMO4
													SEC63	C6orf147
													KIAA1009	CENPW
													ANKRD6	SOGA3
													DOPEY1	LINC00222
													ZNF292	CEP85L
													CDK19	THEMIS
													TAB2	LIN28B
													MDN1	SAMD5
													TSPYL4	IYD
													SASH1	OOEP
													UFL1	FAM26F
													HEY2	FLJ46906
													HEBP2	GSTM2P1
													ORC3	RFPL4B
													BRD7P3	SNORD101
													MTO1	SNORD100
													ASF1A	SNORA33
													CCDC28A	FAM229B
													MTHFD1L	TSG1
													PNISR	RP1-293L8.2
													IBTK	TRAF3IP2-AS1
													MOXD1	CTAGE9
													SENP6	RP11-12A2.3
													FBXL4	RPS18P9
													SLC17A5	RAET1K
													SNORD50A	SNORD50B
													PDE7B	MIR548B
													FILIP1	MCHR2-AS1
													SESN1	TPI1P3
													OSTM1	METTL24
													NDUFAF4	KATNBL1P6
													DSE	STXBP5-AS1
													HDDC2	LINC00577
													CYB5R4	RP11-162J8.2
													TUBE1	TRAPPC3L
													C6orf203	RP11-356I2.4
													CDC40	TSTD3
													RWDD1	LINC00271
													AIG1	LOC100132735
													UBE2J1	LOC100287632
													VTA1	HMGN3-AS1
													HECA	NHEG1
													COQ3	MIR2113
													IL20RA	MIR548H3
													AHI1	RP1-60O19.1
													RMND1	MIR3145
													PHIP	MIR3668
													SOBP	MIR3662
													AKIRIN2	RP1-234P15.4
													QRSL1	SMLR1
													VNN3	LINC01013
													DDX43	RP3-323P13.2
													FAM46A	LOC100507462
													TMEM30A	RP11-439L18.3
													ECHDC1	RP11-545I5.3
													RARS2	MIR4464
													HYMAI	MIR4643
													PDSS2	MIR4465
													GOPC	RAET1E-AS1
													SMIM8	MIR5695
													GPR126	LOC100996634
													KIAA1244	MANEA-AS1
													NHSL1	RP1-104O17.1
													LYRM2	LOC101927919
													SNX14	RP11-532N4.2
													PLEKHG1	LOC101928489
													SERINC1	RP11-554D15.1
													HACE1	MEI4
													ZBTB2	LOC101928911
													BEND3	LOC101928936
													ABRACL	CASC6
													RRAGD	ARMC2-AS1
													PRDM13

## Sheet: Sheet4
Enriched gene sets revealed by Gene set enrichment analysis performed on affected genes
Gene Set Name	q value
All 737 deleted genes
HALLMARK_G2M_CHECKPOINT	7.78×10-4
HALLMARK_IL6_JAK_STAT3_SIGNALING	1.61×10-2
HALLMARK_TNFA_SIGNALING_VIA_NFKB	1.61×10-2
HALLMARK_EPITHELIAL_MESENCHYMAL_TRANSITION	2.70×10-2
HALLMARK_INFLAMMATORY_RESPONSE	2.70×10-2
HALLMARK_KRAS_SIGNALING_UP	2.70×10-2
All 146 amplified genes
HALLMARK_BILE_ACID_METABOLISM	1.78×10-4
104 deleted genes located in 4q13.3
HALLMARK_INFLAMMATORY_RESPONSE	2.45×10-6
HALLMARK_IL6_JAK_STAT3_SIGNALING	2.51×10-6
HALLMARK_TNFA_SIGNALING_VIA_NFKB	1.43×10-5
HALLMARK_EPITHELIAL_MESENCHYMAL_TRANSITION	1.75×10-2
HALLMARK_KRAS_SIGNALING_UP	1.75×10-2
HALLMARK_ANGIOGENESIS	3.19×10-2
397 deleted genes located in 6q22.31
HALLMARK_HYPOXIA	7.66×10-3
HALLMARK_IL2_STAT5_SIGNALING	1.92×10-2
HALLMARK_ANDROGEN_RESPONSE	4.82×10-2

## Sheet: Sheet5
GSE74385
ID	adj.P.Val	P.Value	t	B	logFC	Gene.symbol	Gene.title
ILMN_1694203	0.279866	0.0356	2.18803	-3.87054	0.108179	ZNF141	zinc finger protein 141
ILMN_2084489	0.273722	0.0337	2.21239	-3.82522	0.161573	ZNF595	zinc finger protein 595
ILMN_1805271	0.863468	0.627	0.490197	-5.92414	0.055632	ZNF721	zinc finger protein 721
ILMN_2131926	0.947052	0.831	-0.215131	-6.01801	-0.0125473	ZNF718	zinc finger protein 718
ILMN_3226663	0.8923	0.694	-0.396247	-5.96437	-0.0787719	ZNF876P	zinc finger protein 876, pseudogene
ILMN_2382974	0.722154	0.381	-0.888301	-5.66159	-0.0438311	CCDC7	coiled-coil domain containing 7
adj.P.Val	P-value after adjustment for multiple testing.
P.Value	Raw P-value
t	Moderated t-statistic
B	B-statistic or log-odds that the gene is differentially expressed
logFC	Log2-fold change between two experimental conditions (log2 Non-Recurrent/Recurrent)
F	Moderated F-statistic combines the t-statistics for all the pair-wise comparisons into an overall test of significance for that gene (only available when more than two groups of Samples are defined)
